# Supplementary material for: PCalign: a method to quantify physicochemical similarity of protein-protein interfaces
Source: BMC Bioinformatics. 2015 Feb 1;16:33. doi: 10.1186/s12859-015-0471-x (PMC4339745; doi:10.1186/s12859-015-0471-x)
Supplement: Additional file 2: — VMD files for Figure 4 . [file 12859_2015_471_MOESM2_ESM.zip]

Archive with 1 entries (1 files):
- 12859_2015_471_add2.tgz
